# Supplementary material for: Characteristics and Cytological Analysis of Several Novel Allopolyploids and Aneuploids between Brassica oleracea and Raphanus sativus
Source: Int J Mol Sci. 2024 Jul 31;25(15):8368. doi: 10.3390/ijms25158368 (PMC11313488; doi:10.3390/ijms25158368)
Supplement: Supplementary file 1 [file ijms-25-08368-s001.zip]

Archive with 1 entries (1 files):
- ijms-3108809-supplementary.pdf
